# Supplementary material for: Cause of death statistics in 2022 in the Republic of Korea
Source: Ewha Med J. 2025 Jul 28;48(3):e46. doi: 10.12771/emj.2025.00689 (PMC12362286; doi:10.12771/emj.2025.00689)
Supplement: Supplementary file 1 [file emj-2025-00689-Supplement.xlsx]

## Sheet: 1
Supplement 1. NThe annual number of deaths and the crude death rate from 1983 to 2022 in Korea
시점	No. of death	Crude death rates
'83	254563	637.836	254.563
	236445	585.174	236.445
'85	240418	589.177	240.418
	239256	580.526	239.256
	243504	585.041	243.504
	235779	560.961	235.779
	236818	557.888	236.818
'90	241616	563.611	241.616
	242270	559.571	242.27
	236162	539.824	236.162
	234257	523.454	234.257
	242439	536.266	242.439
'95	242838	532.106	242.838
	241149	523.53	241.149
	244693	526.503	244.693
	245825	524.845	245.825
	247734	525.267	247.734
'00	248740	523.287	248.74
	243813	509.248	243.813
	247524	514.328	247.524
	246463	510.187	246.463
	246220	507.824	246.22
'05	245874	505.051	245.874
	244162	499.441	244.162
	246482	501.69	246.482
	246113	498.158	246.113
	246942	497.298	246.942
'10	255405	512.041	255.405
	257396	513.647	257.396
	267221	530.776	267.221
	266257	526.627	266.257
	267692	527.335	267.692
'15	275895	541.483	275.895
	280827	549.424	280.827
	285534	557.349	285.534
	298820	582.484	298.82
	295110	574.844	295.11
'20	304948	593.87	304.948
	317680	618.858	317.68
'22	372939	727.556	372.939

## Sheet: 2
Supplement 2. Trends in sex- and age-specific proportions of deaths, 2012 vs. 2022 in Korea.
																		전체		남자		여자
																		'12년	'22년	'12년	'22년	'12년	'22년
																사망자수	계	267221	372939	147372	196465	119849	176474
																	0-39세	12737	8929	8202	5608	4535	3321
																	40-59세	45115	37880	33168	26528	11947	11352
																	60-79세	111133	125619	70578	84319	40555	41300
																	80세 이상	98187	200493	35395	80008	62792	120485
																	미상	49	18	29	2	20	16
																구성비	0-39세	0.0476647	0.0239423	0.0556551	0.0285445	0.0378393	0.0188186
																	40-59세	0.16883	0.101572	0.225063	0.135027	0.0996838	0.0643268
																	60-79세	0.415884	0.336835	0.478911	0.429181	0.338384	0.234029
																	80세 이상	0.367437	0.537603	0.240175	0.407238	0.523926	0.682735
																	미상	0.000183369	4.82653e-05	0.000196781	1.01799e-05	0.000166877	9.06649e-05

## Sheet: 3
Supplement 3. Age-specific mortality rates by sex, 2012, 2021, and 2022 in Korea.
					연 령
				전연령	0	1-9	10-19	20-29	30-39	40-49	50-59	60-69	70-79	80+
	남녀	2012		530.776	306.796	15.3143	18.7836	44.9792	79.539	180.515	389.874	873.55	2610.77	9466.63
	전체	2021		618.858	241.223	7.96437	16.3002	41.4318	67.2423	137.651	297.521	646.207	1873.59	7847.28
		2022		727.556	226.826	11.3091	16.9407	42.3066	66.7131	143.151	308.134	677.622	2041.83	9237.16
		21	증 감	108.698	-14.3973	3.34473	0.640587	0.874727	-0.52917	5.49977	10.6132	31.4145	168.235	1389.88
		대비	증감률	17.5643	-5.96844	41.9961	3.92994	2.11124	-0.786959	3.99545	3.56722	4.86136	8.97927	17.7116
	남	2012		585.1	331.087	16.9513	23.7936	57.5375	102.387	252.55	581.467	1296.65	3745.05	11778.8
		2021		672.032	261.085	8.76731	19.3828	50.6643	81.7582	181.651	423.454	960.607	2649.87	9462.46
		2022		769.243	252.541	12.3519	19.7625	50.2621	83.7618	184.561	439.691	997.007	2869.97	10793.8
		21	증 감	97.2109	-8.54372	3.58464	0.379757	-0.402272	2.00364	2.91026	16.2365	36.4006	220.095	1331.38
		대비	증감률	14.4652	-3.27239	40.8865	1.95925	-0.793995	2.45069	1.60211	3.83429	3.78933	8.30586	14.0701
	여	2012		476.388	281.13	13.5631	13.2174	31.3111	55.8145	105.742	197.466	482.619	1803.31	8523.51
		2021		566.004	220.373	7.11936	13.0037	31.2328	51.7777	92.2448	169.281	344.84	1234.27	7030.67
		2022		686.159	199.859	10.2122	13.9344	33.5416	48.4466	100.468	173.985	370.527	1351.02	8429.84
		21	증 감	120.155	-20.5137	3.09286	0.930662	2.30878	-3.33107	8.22346	4.70396	25.687	116.756	1399.16
		대비	증감률	21.2286	-9.30862	43.4429	7.15689	7.39216	-6.4334	8.91482	2.77879	7.44896	9.45958	19.9009
	사망률	2012		1.2282	1.1777	1.24982	1.80017	1.83761	1.83441	2.38836	2.94465	2.68669	2.07676	1.38191
	성비	2021		1.18733	1.18474	1.23147	1.49056	1.62215	1.57902	1.96923	2.50149	2.78566	2.14692	1.34588
	(남/여)	2022		1.12109	1.26359	1.20953	1.41826	1.4985	1.72895	1.83701	2.52718	2.69078	2.12429	1.28043

## Sheet: 4
Supplement 4. Ten leading causes of death by sex in 2022 in Korea.
그림1	성별 사망원인 순위, 2022
		사인	사망률	사인	사망률		성비
	순위		남		여
	1위	악성신생물	200.6	악성신생물	125	악성신생물	1.6048
	2위	심장 질환	65.5	심장 질환	66.1	심장 질환	0.990923
	3위	코로나19	57.9	코로나19	64.1	코로나19	0.903276
	4위	폐렴	55.6	뇌혈관 질환	50.8	폐렴	1.14403
	5위	뇌혈관 질환	48.4	폐렴	48.6	뇌혈관 질환
	6위	고의적 자해(자살)	35.3	알쯔하이머병	31.8	고의적 자해(자살)	2.33775
	7위	당뇨병	22.3	당뇨병	21.3	당뇨병	1.04695
	8위	간의 질환	21.4	고혈압성 질환	19.6	간의 질환
	9위	만성 하기도 질환	15.8	패혈증	15.6	만성 하기도 질환
	10위	알쯔하이머병	13.5	고의적 자해(자살)	15.1	알쯔하이머병	0.424528
성별 사망원인 순위, 2022

## Sheet: 5
Supplement 5. Mortality rates trends for major causes of death in Korea.
주요 사망원인별 사망률 추이
사망원인별(50항목)	2007년	2008년	2009년	2010년	2011년	2012년	2013년	2014년	2015년	2016년	2017년	2018년	2019년	2020년	2021년	2022년
악성신생물(암) (C00-C97)	138.1	139.5	140.5	144.4	142.8	146.506	149	150.9	150.8	153	153.937	154.3	158.2	160.1	161.081	162.66
코로나(U07, U10)													0	1.85008	9.79872	61.0233
심장 질환 (I20-I51)	44.1	43.4	45	46.9	49.8	52.5213	50.2	52.4	55.6	58.2	60.2217	62.4	60.4	63	61.5	65.8
뇌혈관 질환 (I60-I69)	60	56.5	52	53.2	50.7	51.1348	50.3	48.2	48	45.8	44.3972	44.7	42	42.6	44.0397	49.5911
폐렴 (J12-J18)	9.4	11.1	12.7	14.9	17.2	20.4865	21.4	23.7	28.9	32.2	37.825	45.4	45.1	43.3	44.439	52.1078
고의적 자해(자살) (X60-X84)	24.9	26	31	31.2	31.7	28.1257	28.5	27.3	26.5	25.6	24.3272	26.6	26.9	25.7	26.0104	25.1779
당뇨병 (E10-E14)	23.1	20.7	19.6	20.7	21.5	22.9555	21.5	20.7	20.7	19.2	17.9267	17.1	15.8	16.5	17.4565	21.8068
간 질환 (K70-K76)	15	14.5	13.8	13.8	13.5	13.4928	13.2	13.1	13.4	13.3	13.2674	13.4	12.7	13.6	13.8877	14.7115
패혈증(A40-A41)	2.3	2.7	3.3	3.7	3.7	4.25064	4.3	4.9	6	7	7.8	9.1	9.6	11.9	12.524	13.5156
고혈압성 질환 (I10-I13)	11.1	9.6	9.6	9.6	10.1	10.4061	9.4	10	9.9	10.6	11.2725	11.8	11	11.9	12.1227	15.0549
61 알츠하이머병 (G30)	3.6	3.8	3.8	4.1	4.8	6.6461	8.5	8.7	9.9	9.4	9.8	12	13.1	14.7	15.5708	22.6769
운수사고(V01-V99)					12.6	12.9148	11.9	11.2	10.9	10.1	9.8	9.1	8.2	7.7	7.05975	6.77147
호흡기 결핵(A15-A16)					4.3	4.45722	4.1	4.2	4	4	3.3	3.2	2.9	2.4	2.57922	2.38592
만성 하기도 질환 (J40-J47)	15.4	14.9	13.9	14.2	13.9	15.5546	14	14.1	14.8	13.7	13.1757	12.9	12	11	10.4357	11.715

## Sheet: 6
Trends in mortality from malignant neoplasms by organ site from 1983 to 2022 in Korea.																	위암(C16)	대장암(C18-C21)	간암(C22)	췌장암(C25)	폐암(C33-C34)
																'83	30.4	1.7	16	1	5.9
																	29.2	1.8	16.2	1.2	6.1
																'85	29.1	2.2	16.7	1.6	7.3
																	28	2.4	17.7	1.8	8.1
																	27.7	2.6	18.2	1.8	8.9
																	26.7	2.6	19	2.3	10
																	26.6	3.3	19.9	2.5	11.1
																'90	26.2	3.7	19.9	2.7	12
																	25.3	3.8	20.3	2.9	13
																	28	4.2	21.8	3.5	15.5
																	27.9	5	21.9	3.8	16.5
																	28.1	5.5	22.3	4.2	18.2
																'95	26.5	5.8	21.9	4.3	18.8
																	25.6	6.3	21.5	4.4	19.5
																	25.7	6.9	21.3	5	20.9
																	23.9	7	20.1	4.8	20.7
																	24.1	7.9	20.7	5.4	22.1
																'00	24.4	8.9	21.3	5.8	24.5
																	24.1	9.6	21.3	6	25.1
																	24.5	10.6	23.1	6	26.2
																	24.4	11.4	22.7	6.2	26.4
																	23.2	12.2	22.5	6.3	27.4
																'05	22.6	12.5	22.5	7	28.4
																	22.1	12.9	22.4	7.1	28.9
																	21.6	13.6	22.8	7.3	29.2
																	20.9	13.9	22.9	7.6	29.9
																	20.4	14.3	22.6	8.2	30
																'10	20.1	15.4	22.5	8.6	31.3
																	19.4	15.4	21.8	8.7	31.7
																	18.6	16.3	22.5	9.5	33.1
																	18.2	16.4	22.6	9.6	34
																	17.6	16.5	22.8	10.1	34.4
																'15	16.7	16.4	22.2	10.7	34.1
																	16.2	16.5	21.5	11	35.1
																	15.682	17.1108	20.9269	11.2862	35.0961
																	15.0991	17.1264	20.6838	11.7659	34.7985
																	14.8508	17.4648	20.6204	12.4587	36.1802
																'20	14.6253	17.418	20.5748	13.194	36.3647
																	14.1215	17.5013	19.9773	13.502	36.8221
																'22	13.9429	17.8778	19.9223	14.2901	36.255

## Sheet: 7
Supplement 7. The mortality rate due to circulatory system diseases by age in 2022 in Korea.
순환기계통 질환의 연령별 사망률 추이								(단위: 인구 10만명당)
	연 령	2021	2022	순환기계통 질환
				고혈압성 질 환	심장 질환			뇌혈관 질 환
						허 혈 성1)	기 타2)
						심장 질환	심장 질환
	계	121.5	134.674	15.0549	65.7736	28.7539	37.0197	49.5911
	0세	3.85341	4.01462	-	2.40877	-	2.40877	1.60585
	1-9세	0.582759	0.677368	-	0.441762	-	0.441762	0.206155
	10-19세	0.906736	0.574623	-	0.276671	0.0212823	0.255388	0.276671
	20-29세	1.8792	2.02556	0.0153451	1.18158	0.368283	0.813293	0.736567
	30-39세	7.03371	6.82653	0.226044	3.78247	1.8837	1.89877	2.50155
	40-49세	19.4664	20.3579	0.446609	10.3464	5.95479	4.39166	8.72129
	50-59세	43.6336	46.5225	2.00034	24.2497	14.6575	9.59227	18.4476
	60-69세	100.31	104.164	5.31056	52.746	28.8347	23.9113	42.1802
	70-79세	350.33	358.341	25.769	172.015	81.5974	90.418	146.193
	80세이상	1809.57	1925.22	283.022	929.461	355.125	574.336	661.827
	1) 허혈성 심장 질환에는 심근경색증, 협심증 등이 있음
	2) 기타 심장 질환에는 심부전, 심내막염 등이 있음
		2022년
		연앙인구	순환기	고혈압	심장	허혈성	기타	뇌혈관
	계	5.12591e+07	69033	7717	33715	14739	18976	25420
	0세	249090	10	0	6	0	6	4
	1-9세	3.3955e+06	23	0	15	0	15	7
	10-19세	4.69873e+06	27	0	13	1	12	13
	20-29세	6.51672e+06	132	1	77	24	53	48
	30-39세	6.63587e+06	453	15	251	125	126	166
	40-49세	8.06074e+06	1641	36	834	480	354	703
	50-59세	8.54855e+06	3977	171	2073	1253	820	1577
	60-69세	7230878	7532	384	3814	2085	1729	3050
	70-79세	3.75257e+06	13447	967	6455	3062	3393	5486
	80세이상	2.17051e+06	41787	6143	20174	7708	12466	14365
				심장질환	뇌혈관질환	고혈압성질환	나머지순환계통질환
		악성신생물(암)	순환계통 질환	Heart diseases	Cerebrovascular diseases	Hypertensive diseases	Remainder of diseases of the circulatory system
	0세		4.01462	2.40877	1.60585	-	0
	1-9세		0.677368	0.441762	0.206155	-	0.0294508
	10-19세		0.574623	0.276671	0.276671	-	0.0212823
	20-29세		2.02556	1.18158	0.736567	0.0153451	0.0920709
	30-39세		6.82653	3.78247	2.50155	0.226044	0.316462
	40-49		20.3579	10.3464	8.72129	0.446609	0.843595
	50-59		46.5225	24.2497	18.4476	2.00034	1.82487
	60-69		104.164	52.746	42.1802	5.31056	3.9276
	70-79		358.341	172.015	146.193	25.769	14.3635
	80 and over		1925.22	929.461	661.827	283.022	50.9098

## Sheet: 8
Supplement 8. Number of deaths and mortality rate due to intentional self-harm, 2011–2022 in Korea.	자살자 및 자살률 추이, 2004-2014
	연도	No. of interntional self-harm	Rates
	'08	12858	26
	'09	15412	31
	'10	15566	31.2
	'11	15906	31.7
	'12	14160	28.1
	'13	14427	28.5
	'14	13836	27.3
	'15	13513	26.5
	'16	13092	25.6
	'17	12463	24.3272
	'18	13670	26.6467
	'19	13799	26.879
	'20	13195	25.7
	'21	13352	26.0104
	'22	12906	25.1779

## Sheet: 9
Supplement 9. Age-specific intentional self-harm rates, 2012–2022 in Korea.
	2012	2013	2014	2015	2016	2017	2018	2019	2020	2021	2022
20대 이하	9.13719	8.50456	8.38806	7.80131	8.12404	8.18422	9.12754	10.0054	11.3817	12.5275	11.6487
30-49	29.1692	30.6521	30.2978	27.6407	27.2902	26.3271	29.6762	29.1442	28.2227	27.7746	27.2784
50-69	37.8476	39.0034	36.8141	35.249	33.2856	30.5711	33.1586	33.4523	30.3288	29.3102	28.0935
70세 이상	81.4902	74.4711	63.5239	68.7591	61.4972	55.5983	55.7339	53.3293	47.0078	48.7012	46.1416
30세 미만	1632	1492	1450	1332	1370	1361	1493	1606	1788	1918	1731
30-49	4914	5142	5047	4550	4436	4220	4674	4502	4279	4140	4009
50-69	4449	4731	4613	4573	4460	4209	4692	4872	4543	4520	4433
70세 이상	3164	3061	2724	3055	2826	2671	2811	2813	2585	2774	2733
30세 미만	17861068	1.75435e+07	17286480	17074049	1.68635e+07	16629560	1.63571e+07	16051262	15709467	15310334	14860036
30-49	16846536	16775386	16658001	16461220	16254934	16029137	15750005	1.54473e+07	15161529	1.49057e+07	14696611
50-69	11755043	12129708	12530528	12973401	1.33992e+07	13767903	14150181	14564039	1.49792e+07	15421263	1.57794e+07
70세 이상	3.88268e+06	4110322	4288149	4443049	4.59533e+06	4804104	5043609	5274776	5.49908e+06	5695960	5923078

## Sheet: 10
Trends in the sex ratio of alcohol-related mortality, 2012–2022 in Korea.
		Death rate	Sex ratio(male/female)
	'09	8.96555	9.51288
	'10	9.16202	9.69868
	'11	9.0598	8.08137
	'12	9.11306	8.64875
	'13	8.91237	7.6136
	'14	8.90804	7.0502
	'15	9.38928	6.85219
	'16	9.33814	6.61514
	'17	9.4416	7.05612
	'18	9.63531	6.28214
	'19	9.20381	6.40084
	'20	10.1092	6.12414
	'21	9.64872	6.09225
	'22	9.86556	5.64979

[truncated: 2 more sheets: 11, 12]
